# Supplementary material for: Comparative Phytochemical Profile and Biological Activity of Four Major Medicinal Halophytes from Qassim Flora
Source: Plants (Basel). 2021 Oct 18;10(10):2208. doi: 10.3390/plants10102208 (PMC8538075; doi:10.3390/plants10102208)
Supplement: Supplementary file 1 [file plants-10-02208-s001.zip]

Archive with 1 entries (1 files):
- plants-1394681-supplementary.xlsx
