# Supplementary material for: Comparative Phytochemical Profile and Biological Activity of Four Major Medicinal Halophytes from Qassim Flora
Source: Plants (Basel). 2021 Oct 18;10(10):2208. doi: 10.3390/plants10102208 (PMC8538075; doi:10.3390/plants10102208)
Supplement: Supplementary file 1 [file plants-10-02208-s001.zip › plants-1394681-supplementary.xlsx]

## Sheet: Cytotoxicty raw data
	MCF-7
	µg/ml	L. shawii			A. articulata			R. vesicarius			Z. spinosa
	400	29.5775	20.5634	32.9577	94.0845	81.9718	84.5071	75.493	69.8591	70.7042	75.7746	66.7606	80
	200	42.8169	29.2958	56.9014	94.6479	78.8732	92.3944	72.6761	86.4789	116.901	87.6056	81.9718	97.7465
	100	74.0845	70.7042	67.8873	101.409	100	83.0986	88.169	111.831	129.577	71.5493	89.2958	86.7606
	50	91.5493	76.9014	78.8732	78.3099	104.789	100.282	100.845	113.521	131.268	95.493	98.3099	100.563
	25	99.4366	82.2535	97.4648	94.3662	93.8028	92.1127	103.662	96.0563	98.5915	99.7183	96.0563	88.7324
	12.5	105.915	101.69	109.578	96.338	66.7606	85.0704	86.1972	100	91.5493	79.1549	71.5493	86.4789
	0	100	100	100	100	100	100	100	100	100	100	100	100
	K562
	µg/ml	L. shawii			A. articulata			R. vesicarius			Z. spinosa
	400	53.037	32.1482	41.4815	102.37	90.963	75.8518	68.5926	100.148	81.1852	61.9259	56.8889	57.6296
	200	68.4444	71.4074	94.8148	89.037	96.5926	83.2592	75.1111	88.7407	77.1852	90.6667	92.7407	88
	100	87.5556	94.2222	104.889	110.815	97.4815	88.7407	84	98.6667	98.2222	83.8518	92.5926	96.7407
	50	84.7408	90.3704	91.1111	112.296	99.8518	81.6296	98.2222	82.3704	88.1482	92.4444	82.5185	94.0741
	25	91.7037	73.037	90.0741	92.8889	95.1111	83.8518	100.296	89.9259	82.963	87.8518	86.8148	87.8518
	12.5	91.5555	91.4074	95.4074	88.1482	86.0741	87.7037	99.1111	86.5185	83.8518	83.5556	80.2963	83.1111
	6.25	92.7407	101.778	83.8518	89.9259	99.7037	103.111	85.6296	110.074	87.2592	92.1481	85.9259	68.7407
	0	100	100	100	100	100	100	100	100	100	100	100	100
	PANC-1
	µg/ml	L. shawii			A. articulata			R. vesicarius			Z. spinosa
	400	74.4898	75.9184	89.5918	65.3061	65.102	70	124.49	102.449	123.877	116.735	109.388	102.245
	200	97.1429	97.1429	98.9796	84.2857	90.8163	96.3265	117.347	107.755	116.326	109.796	117.347	112.041
	100	97.551	114.898	99.1837	87.3469	85.5102	89.3877	120.816	116.939	116.735	128.367	127.959	118.367
	50	104.898	90.8163	100.612	104.49	99.3877	90.4082	116.122	100.816	97.1429	102.245	101.225	101.429
	25	111.429	113.674	112.245	100	104.49	112.245	123.469	127.347	126.939	126.326	136.531	116.531
	12.5	114.082	103.877	109.796	94.6939	97.551	87.3469	118.98	124.694	126.122	123.877	115.714	120.816
	6.25	100.408	101.225	104.694	92.8572	103.265	91.4286	111.633	123.469	115.714	110	110.408	106.326
	0	100	100	100	100	100	100	100	100	100	100	100	100
	Fibroblast
	µg/ml	L. shawii			A. articulata			R. vesicarius			Z. spinosa
	400	97.6505	83.9941	93.8326	86.6373	90.8957	94.42	89.5742	103.084	89.1336	83.9941	78.7078	73.5683
	200	99.2658	99.2658	85.9031	94.1703	94.7137	98.6784	84.4347	77.533	83.7004	93.6858	99.1189	109.985
	100	84.8752	97.3568	86.0499	92.2173	105.58	108.37	101.615	113.51	98.6784	92.3642	92.0705	85.1689
	50	75.4772	94.7137	101.762	75.1836	100.881	94.42	98.2379	87.2247	99.2658	102.937	102.203	87.6652
	25	109.545	81.7915	95.4479	86.6373	89.8678	80.7636	100.587	101.322	91.3363	90.8957	98.2379	83.8473
	12.5	96.7695	89.4273	108.37	82.8194	114.244	92.2173	100.294	104.405	90.7489	102.35	97.9442	86.931
	6.25	116.3	102.203	90.0147	110.866	88.9868	95.1542	109.692	88.8399	97.9442	108.517	94.1263	91.1894
	0	100	100	100	100	100	100	100	100	100	100	100	100

## Sheet: Z. spinosa 
RT [min]	m/z meas.	M meas.	Ions	MS/MS	Name	Molecular Formula
6.81	285.04	286.048	[M-H]-	TRUE	3,6,2',4'-Tetrahydroxyflavone	C15H10O6
5.12	433.11	434.117	[M-H]-	TRUE	3-Glu-3,4',7-trihydroxyisoflavanone (NMR)	C21H22O10
5.6	609.143	610.15	[M-H]-	TRUE	3-Glu-7-Rha Quercetin (NMR)	C27H30O16
6.36	593.147	594.155	[M-H]-	TRUE	3-O-Neohesperidoside Kaempferol (NMR)	C27H30O15
5.28	739.21	740.217	[M-H]-	TRUE	3-O-Neohesperidoside-7-Rha Kaempferol (NMR)	C33H40O19
11.96	247.134	248.141	[M-H]-	TRUE	3-Oxocostusic acid	C15H20O3
5.54	593.149	594.156	[M-H]-	TRUE	3-Rha-7-Rha Quercetin (NMR)	C27H30O15
9.24	315.051	316.058	[M-H]-	TRUE	6-Methoxyluteolin	C16H12O7
6.82	431.096	432.104	[M-H]-	TRUE	Apigenin-7-O-glucoside (Apigetrin)	C21H20O10
6.9	431.099	432.106	[M-H]-	FALSE	Apigenin-7-O-glucoside (Apigetrin)	C21H20O10
2.95	353.086	354.093	[M-H]-	TRUE	Chlorogenic acid	C16H18O9
6.51	607.167	608.174	[M-H]-	TRUE	Diosmin	C28H32O15
5.73	463.086	464.093	[M-H]-	TRUE	Hyperoside	C21H20O12
6.32	577.154	578.163	[M-H]-, [M+Cl]-	TRUE	Isorhoifolin	C27H30O14
6.57	447.092	448.099	[M-H]-	TRUE	Kaempferol-3-O-glucoside	C21H20O11
5.92	447.091	448.098	[M-H]-	TRUE	Luteolin 7-O-glucoside (Cynaroside)	C21H20O11
6.81	447.094	448.101	[M-H]-	TRUE	Luteolin-4'-O-glucoside	C21H20O11
4.95	447.089	448.096	[M-H]-	FALSE	Orientin	C21H20O11
8.59	301.034	302.041	[M-H]-	TRUE	Quercetin	C15H10O7
4.89	463.089	464.096	[M-H]-	TRUE	Spiraeoside	C21H20O12

## Sheet: L. shawii 
RT [min]	m/z meas.	M meas.	Ions	MS/MS	Name	Molecular Formula
6.81	285.04	286.048	[M-H]-	TRUE	3,6,2',4'-Tetrahydroxyflavone	C15H10O6
5.12	433.11	434.117	[M-H]-	TRUE	3-Glu-3,4',7-trihydroxyisoflavanone (NMR)	C21H22O10
5.6	609.143	610.15	[M-H]-	TRUE	3-Glu-7-Rha Quercetin (NMR)	C27H30O16
6.36	593.147	594.155	[M-H]-	TRUE	3-O-Neohesperidoside Kaempferol (NMR)	C27H30O15
5.28	739.21	740.217	[M-H]-	TRUE	3-O-Neohesperidoside-7-Rha Kaempferol (NMR)	C33H40O19
11.96	247.134	248.141	[M-H]-	TRUE	3-Oxocostusic acid	C15H20O3
5.54	593.149	594.156	[M-H]-	TRUE	3-Rha-7-Rha Quercetin (NMR)	C27H30O15
9.24	315.051	316.058	[M-H]-	TRUE	6-Methoxyluteolin	C16H12O7
6.82	431.096	432.104	[M-H]-	TRUE	Apigenin-7-O-glucoside (Apigetrin)	C21H20O10
6.9	431.099	432.106	[M-H]-	FALSE	Apigenin-7-O-glucoside (Apigetrin)	C21H20O10
2.95	353.086	354.093	[M-H]-	TRUE	Chlorogenic acid	C16H18O9
6.51	607.167	608.174	[M-H]-	TRUE	Diosmin	C28H32O15
5.73	463.086	464.093	[M-H]-	TRUE	Hyperoside	C21H20O12
6.32	577.154	578.163	[M-H]-, [M+Cl]-	TRUE	Isorhoifolin	C27H30O14
6.57	447.092	448.099	[M-H]-	TRUE	Kaempferol-3-O-glucoside	C21H20O11
5.92	447.091	448.098	[M-H]-	TRUE	Luteolin 7-O-glucoside (Cynaroside)	C21H20O11
6.81	447.094	448.101	[M-H]-	TRUE	Luteolin-4'-O-glucoside	C21H20O11
4.95	447.089	448.096	[M-H]-	FALSE	Orientin	C21H20O11
8.59	301.034	302.041	[M-H]-	TRUE	Quercetin	C15H10O7
4.89	463.089	464.096	[M-H]-	TRUE	Spiraeoside	C21H20O12

## Sheet: A. articulata
RT [min]	m/z meas.	M meas.	Ions	MS/MS	Name	Molecular Formula
6.81	285.04	286.048	[M-H]-	TRUE	3,6,2',4'-Tetrahydroxyflavone	C15H10O6
5.12	433.11	434.117	[M-H]-	TRUE	3-Glu-3,4',7-trihydroxyisoflavanone (NMR)	C21H22O10
5.6	609.143	610.15	[M-H]-	TRUE	3-Glu-7-Rha Quercetin (NMR)	C27H30O16
6.36	593.147	594.155	[M-H]-	TRUE	3-O-Neohesperidoside Kaempferol (NMR)	C27H30O15
5.28	739.21	740.217	[M-H]-	TRUE	3-O-Neohesperidoside-7-Rha Kaempferol (NMR)	C33H40O19
11.96	247.134	248.141	[M-H]-	TRUE	3-Oxocostusic acid	C15H20O3
5.54	593.149	594.156	[M-H]-	TRUE	3-Rha-7-Rha Quercetin (NMR)	C27H30O15
9.24	315.051	316.058	[M-H]-	TRUE	6-Methoxyluteolin	C16H12O7
6.82	431.096	432.104	[M-H]-	TRUE	Apigenin-7-O-glucoside (Apigetrin)	C21H20O10
6.9	431.099	432.106	[M-H]-	FALSE	Apigenin-7-O-glucoside (Apigetrin)	C21H20O10
2.95	353.086	354.093	[M-H]-	TRUE	Chlorogenic acid	C16H18O9
6.51	607.167	608.174	[M-H]-	TRUE	Diosmin	C28H32O15
5.73	463.086	464.093	[M-H]-	TRUE	Hyperoside	C21H20O12
6.32	577.154	578.163	[M-H]-, [M+Cl]-	TRUE	Isorhoifolin	C27H30O14
6.57	447.092	448.099	[M-H]-	TRUE	Kaempferol-3-O-glucoside	C21H20O11
5.92	447.091	448.098	[M-H]-	TRUE	Luteolin 7-O-glucoside (Cynaroside)	C21H20O11
6.81	447.094	448.101	[M-H]-	TRUE	Luteolin-4'-O-glucoside	C21H20O11
4.95	447.089	448.096	[M-H]-	FALSE	Orientin	C21H20O11
8.59	301.034	302.041	[M-H]-	TRUE	Quercetin	C15H10O7
4.89	463.089	464.096	[M-H]-	TRUE	Spiraeoside	C21H20O12

## Sheet: R. vesicarius 
RT [min]	m/z meas.	M meas.	Ions	MS/MS	Name	Molecular Formula
6.81	285.04	286.048	[M-H]-	TRUE	3,6,2',4'-Tetrahydroxyflavone	C15H10O6
5.12	433.11	434.117	[M-H]-	TRUE	3-Glu-3,4',7-trihydroxyisoflavanone (NMR)	C21H22O10
5.6	609.143	610.15	[M-H]-	TRUE	3-Glu-7-Rha Quercetin (NMR)	C27H30O16
6.36	593.147	594.155	[M-H]-	TRUE	3-O-Neohesperidoside Kaempferol (NMR)	C27H30O15
5.28	739.21	740.217	[M-H]-	TRUE	3-O-Neohesperidoside-7-Rha Kaempferol (NMR)	C33H40O19
11.96	247.134	248.141	[M-H]-	TRUE	3-Oxocostusic acid	C15H20O3
5.54	593.149	594.156	[M-H]-	TRUE	3-Rha-7-Rha Quercetin (NMR)	C27H30O15
9.24	315.051	316.058	[M-H]-	TRUE	6-Methoxyluteolin	C16H12O7
6.82	431.096	432.104	[M-H]-	TRUE	Apigenin-7-O-glucoside (Apigetrin)	C21H20O10
6.9	431.099	432.106	[M-H]-	FALSE	Apigenin-7-O-glucoside (Apigetrin)	C21H20O10
2.95	353.086	354.093	[M-H]-	TRUE	Chlorogenic acid	C16H18O9
6.51	607.167	608.174	[M-H]-	TRUE	Diosmin	C28H32O15
5.73	463.086	464.093	[M-H]-	TRUE	Hyperoside	C21H20O12
6.32	577.154	578.163	[M-H]-, [M+Cl]-	TRUE	Isorhoifolin	C27H30O14
6.57	447.092	448.099	[M-H]-	TRUE	Kaempferol-3-O-glucoside	C21H20O11
5.92	447.091	448.098	[M-H]-	TRUE	Luteolin 7-O-glucoside (Cynaroside)	C21H20O11
6.81	447.094	448.101	[M-H]-	TRUE	Luteolin-4'-O-glucoside	C21H20O11
4.95	447.089	448.096	[M-H]-	FALSE	Orientin	C21H20O11
8.59	301.034	302.041	[M-H]-	TRUE	Quercetin	C15H10O7
4.89	463.089	464.096	[M-H]-	TRUE	Spiraeoside	C21H20O12
